# Supplementary material for: Structural evidence for intermediates during O2 formation in photosystem II
Source: Nature. 2023 May 3;617(7961):629–36. doi: 10.1038/s41586-023-06038-z (PMC10191843; doi:10.1038/s41586-023-06038-z)
Supplement: Supplementary file 3 — This zipped folder contains Supplementary Schemes 1–3: Restraints used for modeling the OEC in the S3→S0 transition. [file 41586_2023_6038_MOESM3_ESM.zip]

Archive with 7 entries (6 files):
- 2022-11-18338B-s3/
- 2022-11-18338B-s3/2022-11-18338B-scheme3.txt
- __MACOSX/2022-11-18338B-s3/._2022-11-18338B-scheme3.txt
- 2022-11-18338B-s3/2022-11-18338B-scheme2.txt
- __MACOSX/2022-11-18338B-s3/._2022-11-18338B-scheme2.txt
- 2022-11-18338B-s3/2022-11-18338B-scheme1.txt
- __MACOSX/2022-11-18338B-s3/._2022-11-18338B-scheme1.txt
