# Supplementary material for: Structural evidence for intermediates during O2 formation in photosystem II
Source: Nature. 2023 May 3;617(7961):629–36. doi: 10.1038/s41586-023-06038-z (PMC10191843; doi:10.1038/s41586-023-06038-z)
Supplement: Supplementary file 3 — This zipped folder contains Supplementary Schemes 1–3: Restraints used for modeling the OEC in the S3→S0 transition. [file 41586_2023_6038_MOESM3_ESM.zip › 2022-11-18338B-s3/2022-11-18338B-scheme3.txt]

#Supplementary Information Scheme 3: Restraints used to model the OEC atoms in the S0 state

data_comp_list
loop_
_chem_comp.id
_chem_comp.three_letter_code
_chem_comp.name
_chem_comp.group
_chem_comp.number_atoms_all
_chem_comp.number_atoms_nh
_chem_comp.desc_level
_chem_comp.initial_date
_chem_comp.modified_date
_chem_comp.source
 OEC  OEC  'avg of OEC, OEC                     ' non-polymer 16 16 . 2018-01-15 2018-01-15
;
  Restraints generated by auto_generate_restraints.py
  Generated by averaging models LQ39_LN84_LM51_3F_OEboth_0114_12_OEbothoverlayonly_extracted_OEC.pdb, LQ39_LN84_LM51_3F_OEboth_0114_12_OEbothoverlayonly_extracted_OEC.pdb
;
#
data_comp_OEC
loop_
_chem_comp_atom.comp_id
_chem_comp_atom.atom_id
_chem_comp_atom.type_symbol
_chem_comp_atom.type_energy
_chem_comp_atom.partial_charge
_chem_comp_atom.x
_chem_comp_atom.y
_chem_comp_atom.z
OEC         CA1    Ca  Ca     .         2.9170    5.1680    3.5595
OEC         MN1    Mn  Mn     .         0.7995    4.4395    6.0790
OEC         MN2    Mn  Mn     .         3.4290    3.7620    6.5955
OEC         MN3    Mn  Mn     .         2.3830    1.8705    4.7335
OEC         MN4    Mn  Mn     .         1.6875    1.6995    2.0075
OEC         O1     O   O      .         2.5910    5.1690    5.8435
OEC         O2     O   O      .         3.6930    3.1755    4.8425
OEC         O3     O   O      .         1.8130    2.8495    6.2990
OEC         O4     O   O      .         2.7430    0.7590    3.1645
OEC         O5     O   O      .         1.2525    3.1970    3.6265
OEC         W1     O   O      .         1.6790    0.0000    0.8370
OEC         W2     O   O      .         0.0000    2.4860    0.8715
OEC         W3     O   O      .         1.4215    5.2705    1.4760
OEC         W3B    O   O      .         2.0240    5.6560    0.5450
OEC         W3C    O   O      .         1.1365    6.0425    0.0000
OEC         W4     O   O      .         3.6195    7.2020    2.7555
#
loop_
_chem_comp_bond.comp_id
_chem_comp_bond.atom_id_1
_chem_comp_bond.atom_id_2
_chem_comp_bond.type
_chem_comp_bond.value_dist
_chem_comp_bond.value_dist_esd
_chem_comp_bond.value_dist_neutron
OEC   CA1     O1    single        2.307  0.100  2.307
OEC   CA1     O2    single        2.494  0.100  2.494
OEC   CA1     O5    single        2.581  0.100  2.581
OEC   CA1     W3    single        2.567  0.100  2.567
OEC   CA1     W4    single        2.297  0.100  2.297
OEC   MN1     MN2   single        2.764  0.100  2.764
OEC   MN1     MN3   single        3.304  0.100  3.304
OEC   MN1     O1    single        1.949  0.100  1.949
OEC   MN1     O3    single        1.898  0.100  1.898
OEC   MN1     O5    single        2.787  0.100  2.787
OEC   MN2     MN3   single        2.853  0.100  2.853
OEC   MN2     O1    single        1.802  0.100  1.802
OEC   MN2     O2    single        1.867  0.100  1.867
OEC   MN2     O3    single        1.879  0.100  1.879
OEC   MN3     MN4   single        2.819  0.100  2.819
OEC   MN3     O2    single        1.853  0.100  1.853
OEC   MN3     O3    single        1.933  0.100  1.933
OEC   MN3     O4    single        1.956  0.100  1.956
OEC   MN3     O5    single        2.065  0.100  2.065
OEC   MN4     O4    single        1.828  0.100  1.828
OEC   MN4     O5    single        2.249  0.100  2.249
OEC   MN4     W1    single        2.064  0.100  2.064
OEC   MN4     W2    single        2.181  0.100  2.181
OEC   W1      W2    single        3.001  0.100  3.001
OEC   W2      W3    single        3.185  0.100  3.185
OEC   W3      W4    single        3.194  0.100  3.194
#
loop_
_chem_comp_angle.comp_id
_chem_comp_angle.atom_id_1
_chem_comp_angle.atom_id_2
_chem_comp_angle.atom_id_3
_chem_comp_angle.value_angle
_chem_comp_angle.value_angle_esd
OEC   MN1     O1      CA1         104.420  2.000
OEC   MN1     O5      CA1          77.710  2.000
OEC   MN2     O1      CA1         110.309  2.000
OEC   MN2     O1      MN1          94.816  2.000
OEC   MN2     O2      CA1         100.846  2.000
OEC   MN2     O3      MN1          94.049  2.000
OEC   MN3     O2      CA1         108.220  2.000
OEC   MN3     O2      MN2         100.185  2.000
OEC   MN3     O3      MN1         119.189  2.000
OEC   MN3     O3      MN2          96.903  2.000
OEC   MN3     O5      CA1          98.713  2.000
OEC   MN3     O5      MN1          84.459  2.000
OEC   MN4     O4      MN3          96.268  2.000
OEC   MN4     O5      MN1         164.150  2.000
OEC   MN4     O5      MN3          81.494  2.000
OEC   O2      CA1     O1           62.286  2.000
OEC   O2      MN2     O1           85.356  2.000
OEC   O3      MN1     O1           80.645  2.000
OEC   O3      MN2     O1           85.039  2.000
OEC   O3      MN2     O2           79.684  2.000
OEC   O3      MN3     O2           78.665  2.000
OEC   O4      MN3     O3          172.705  2.000
OEC   O5      CA1     O1           83.317  2.000
OEC   O5      CA1     O2           64.984  2.000
OEC   O5      MN1     O1           84.928  2.000
OEC   O5      MN1     O3           69.020  2.000
OEC   O5      MN3     O2           88.045  2.000
OEC   O5      MN3     O3           86.984  2.000
OEC   O5      MN3     O4           92.051  2.000
OEC   O5      MN4     O4           89.881  2.000
OEC   W1      MN4     O4           86.451  2.000
OEC   W1      MN4     O5          162.957  2.000
OEC   W2      MN4     O4          164.245  2.000
OEC   W2      MN4     O5           89.118  2.000
OEC   W2      MN4     W1           89.918  2.000
OEC   W3      CA1     O1          136.150  2.000
OEC   W3      CA1     O2          129.108  2.000
OEC   W3      CA1     O5           71.067  2.000
OEC   W4      CA1     O1          112.915  2.000
OEC   W4      CA1     O2          142.411  2.000
OEC   W4      CA1     O5          151.913  2.000
OEC   W4      CA1     W3           81.861  2.000
#
