# Supplementary material for: Structural evidence for intermediates during O2 formation in photosystem II
Source: Nature. 2023 May 3;617(7961):629–36. doi: 10.1038/s41586-023-06038-z (PMC10191843; doi:10.1038/s41586-023-06038-z)
Supplement: Supplementary file 3 — This zipped folder contains Supplementary Schemes 1–3: Restraints used for modeling the OEC in the S3→S0 transition. [file 41586_2023_6038_MOESM3_ESM.zip › 2022-11-18338B-s3/2022-11-18338B-scheme2.txt]

#Supplementary Information Scheme 2: Restraints used to model the OEC atoms in the S3 state

data_comp_list
loop_
_chem_comp.id
_chem_comp.three_letter_code
_chem_comp.name
_chem_comp.group
_chem_comp.number_atoms_all
_chem_comp.number_atoms_nh
_chem_comp.desc_level
_chem_comp.initial_date
_chem_comp.modified_date
_chem_comp.source
 OEI  OEI  'avg of OEI, OEI                     ' non-polymer 15 15 . 2022-01-15 2022-01-15
;
;
#
data_comp_OEI
loop_
_chem_comp_atom.comp_id
_chem_comp_atom.atom_id
_chem_comp_atom.type_symbol
_chem_comp_atom.type_energy
_chem_comp_atom.partial_charge
_chem_comp_atom.x
_chem_comp_atom.y
_chem_comp_atom.z
OEI         CA1    Ca  Ca     .         2.6515    5.2160    2.8905
OEI         MN1    Mn  Mn     .         0.6115    4.3460    5.4160
OEI         MN2    Mn  Mn     .         3.2750    3.7550    5.8180
OEI         MN3    Mn  Mn     .         2.2665    1.8445    3.9585
OEI         MN4    Mn  Mn     .         1.7165    1.7160    1.2575
OEI         O1     O   O      .         2.3695    5.1405    5.1360
OEI         O2     O   O      .         3.5520    3.2040    4.0710
OEI         O3     O   O      .         1.6750    2.8120    5.5855
OEI         O4     O   O      .         2.7925    0.8785    2.3805
OEI         O5     O   O      .         1.1355    3.1105    2.8755
OEI         O6     O   O      .         0.3470    4.8005    3.5880
OEI         W1     O   O      .         1.8330    0.0000    0.0000
OEI         W2     O   O      .         0.0000    2.3790    0.2190
OEI         W3     O   O      .         1.1365    5.3255    0.8460
OEI         W4     O   O      .         3.2515    7.3550    2.1730
#
loop_
_chem_comp_bond.comp_id
_chem_comp_bond.atom_id_1
_chem_comp_bond.atom_id_2
_chem_comp_bond.type
_chem_comp_bond.value_dist
_chem_comp_bond.value_dist_esd
_chem_comp_bond.value_dist_neutron
OEI   CA1     O1    single        2.265  0.050  2.265
OEI   CA1     O2    single        2.501  0.050  2.501
OEI   CA1     O5    single        2.595  0.050  2.595
OEI   CA1     W3    single        2.547  0.050  2.547
OEI   CA1     W4    single        2.335  0.050  2.335
OEI   MN1     MN2   single        2.758  0.050  2.758
OEI   MN1     MN3   single        3.335  0.050  3.335
OEI   MN1     O1    single        1.951  0.050  1.951
OEI   MN1     O3    single        1.874  0.050  1.874
OEI   MN1     O5    single        2.873  0.050  2.873
OEI   MN1     O6    single        1.800  0.050  1.800
OEI   MN2     MN3   single        2.851  0.050  2.851
OEI   MN2     O1    single        1.791  0.050  1.791
OEI   MN2     O2    single        1.853  0.050  1.853
OEI   MN2     O3    single        1.872  0.050  1.872
OEI   MN3     MN4   single        2.761  0.050  2.761
OEI   MN3     O2    single        1.875  0.050  1.875
OEI   MN3     O3    single        1.984  0.050  1.984
OEI   MN3     O4    single        1.932  0.050  1.932
OEI   MN3     O5    single        2.014  0.050  2.014
OEI   MN4     O4    single        1.769  0.050  1.769
OEI   MN4     O5    single        2.215  0.050  2.215
OEI   MN4     W1    single        2.131  0.050  2.131
OEI   MN4     W2    single        2.116  0.050  2.116
OEI   O5      O6    single        2.100  0.050  2.100
OEI   W1      W2    single        3.013  0.050  3.013
OEI   W2      W3    single        3.220  0.050  3.220
OEI   W3      W4    single        3.218  0.050  3.218
#
loop_
_chem_comp_angle.comp_id
_chem_comp_angle.atom_id_1
_chem_comp_angle.atom_id_2
_chem_comp_angle.atom_id_3
_chem_comp_angle.value_angle
_chem_comp_angle.value_angle_esd
OEI   MN1     O1      CA1         105.554  2.000
OEI   MN1     O5      CA1          75.687  2.000
OEI   MN2     O1      CA1         109.886  2.000
OEI   MN2     O1      MN1          94.844  2.000
OEI   MN2     O2      CA1          98.737  2.000
OEI   MN2     O3      MN1          94.816  2.000
OEI   MN3     O2      CA1         107.954  2.000
OEI   MN3     O2      MN2          99.750  2.000
OEI   MN3     O3      MN1         119.609  2.000
OEI   MN3     O3      MN2          95.330  2.000
OEI   MN3     O5      CA1         100.314  2.000
OEI   MN3     O5      MN1          84.109  2.000
OEI   MN4     O4      MN3          96.358  2.000
OEI   MN4     O5      MN1         164.713  2.000
OEI   MN4     O5      MN3          81.360  2.000
OEI   O2      CA1     O1           63.278  2.000
OEI   O2      MN2     O1           86.939  2.000
OEI   O3      MN1     O1           80.555  2.000
OEI   O3      MN2     O1           84.878  2.000
OEI   O3      MN2     O2           82.007  2.000
OEI   O3      MN3     O2           78.532  2.000
OEI   O4      MN3     O3          173.669  2.000
OEI   O5      CA1     O1           84.615  2.000
OEI   O5      CA1     O2           63.900  2.000
OEI   O5      MN1     O1           83.338  2.000
OEI   O5      MN1     O3           67.955  2.000
OEI   O5      MN3     O2           87.790  2.000
OEI   O5      MN3     O3           88.102  2.000
OEI   O5      MN3     O4           91.578  2.000
OEI   O5      MN4     O4           89.740  2.000
OEI   O5      O6      MN1          94.891  2.000
OEI   O6      MN1     O1           83.689  2.000
OEI   O6      MN1     O3          111.204  2.000
OEI   W1      MN4     O4           87.721  2.000
OEI   W1      MN4     O5          162.356  2.000
OEI   W1      MN4     O6          163.582  2.000
OEI   W2      MN4     O4          162.934  2.000
OEI   W2      MN4     O5           86.950  2.000
OEI   W2      MN4     O6           76.804  2.000
OEI   W2      MN4     W1           90.384  2.000
OEI   W3      CA1     O1          136.325  2.000
OEI   W3      CA1     O2          128.858  2.000
OEI   W3      CA1     O5           71.482  2.000
OEI   W4      CA1     O1          111.537  2.000
OEI   W4      CA1     O2          142.173  2.000
OEI   W4      CA1     O5          153.110  2.000
OEI   W4      CA1     W3           82.354  2.000
#
