# Supplementary material for: Structural evidence for intermediates during O2 formation in photosystem II
Source: Nature. 2023 May 3;617(7961):629–36. doi: 10.1038/s41586-023-06038-z (PMC10191843; doi:10.1038/s41586-023-06038-z)
Supplement: Supplementary file 3 — This zipped folder contains Supplementary Schemes 1–3: Restraints used for modeling the OEC in the S3→S0 transition. [file 41586_2023_6038_MOESM3_ESM.zip › 2022-11-18338B-s3/2022-11-18338B-scheme1.txt]

#Supplementary Information Scheme 1: Restraints used to model the OEC atoms in the various timepoints in the S3-S0 transition.

data_comp_list
loop_
_chem_comp.id
_chem_comp.three_letter_code
_chem_comp.name
_chem_comp.group
_chem_comp.number_atoms_all
_chem_comp.number_atoms_nh
_chem_comp.desc_level
_chem_comp.initial_date
_chem_comp.modified_date
_chem_comp.source
 OEZ  OEZ  'avg of OEZ, OEZ                     ' non-polymer 15 15 . 2022-01-15 2022-01-15
;
;
#
data_comp_OEZ
loop_
_chem_comp_atom.comp_id
_chem_comp_atom.atom_id
_chem_comp_atom.type_symbol
_chem_comp_atom.type_energy
_chem_comp_atom.partial_charge
_chem_comp_atom.x
_chem_comp_atom.y
_chem_comp_atom.z
OEZ         CA1    Ca  Ca     .         2.6515    5.2160    2.8905
OEZ         MN1    Mn  Mn     .         0.6115    4.3460    5.4160
OEZ         MN2    Mn  Mn     .         3.2750    3.7550    5.8180
OEZ         MN3    Mn  Mn     .         2.2665    1.8445    3.9585
OEZ         MN4    Mn  Mn     .         1.7165    1.7160    1.2575
OEZ         O1     O   O      .         2.3695    5.1405    5.1360
OEZ         O2     O   O      .         3.5520    3.2040    4.0710
OEZ         O3     O   O      .         1.6750    2.8120    5.5855
OEZ         O4     O   O      .         2.7925    0.8785    2.3805
OEZ         O5     O   O      .         1.1355    3.1105    2.8755
OEZ         O6     O   O      .         0.3470    4.8005    3.5880
OEZ         W1     O   O      .         1.8330    0.0000    0.0000
OEZ         W2     O   O      .         0.0000    2.3790    0.2190
OEZ         W3     O   O      .         1.1365    5.3255    0.8460
OEZ         W4     O   O      .         3.2515    7.3550    2.1730
#
loop_
_chem_comp_bond.comp_id
_chem_comp_bond.atom_id_1
_chem_comp_bond.atom_id_2
_chem_comp_bond.type
_chem_comp_bond.value_dist
_chem_comp_bond.value_dist_esd
_chem_comp_bond.value_dist_neutron
OEZ   CA1     O1    single        2.265  0.100  2.265
OEZ   CA1     O2    single        2.501  0.100  2.501
OEZ   CA1     O5    single        2.595  0.100  2.595
OEZ   CA1     W3    single        2.547  0.100  2.547
OEZ   CA1     W4    single        2.335  0.100  2.335
OEZ   MN1     MN2   single        2.758  0.100  2.758
OEZ   MN1     MN3   single        3.335  0.100  3.335
OEZ   MN1     O1    single        1.951  0.100  1.951
OEZ   MN1     O3    single        1.874  0.100  1.874
OEZ   MN1     O6    single        1.800  0.100  1.800
OEZ   MN2     MN3   single        2.851  0.100  2.851
OEZ   MN2     O1    single        1.791  0.100  1.791
OEZ   MN2     O2    single        1.853  0.100  1.853
OEZ   MN2     O3    single        1.872  0.100  1.872
OEZ   MN3     MN4   single        2.761  0.100  2.761
OEZ   MN3     O2    single        1.875  0.100  1.875
OEZ   MN3     O3    single        1.984  0.100  1.984
OEZ   MN3     O4    single        1.932  0.100  1.932
OEZ   MN3     O5    single        2.014  0.100  2.014
OEZ   MN4     O4    single        1.769  0.100  1.769
OEZ   MN4     O5    single        2.215  0.100  2.215
OEZ   MN4     W1    single        2.131  0.100  2.131
OEZ   MN4     W2    single        2.116  0.100  2.116
OEZ   O5      O6    single        2.100  0.100  2.100
OEZ   W1      W2    single        3.013  0.100  3.013
OEZ   W2      W3    single        3.220  0.100  3.220
OEZ   W3      W4    single        3.218  0.100  3.218
#
loop_
_chem_comp_angle.comp_id
_chem_comp_angle.atom_id_1
_chem_comp_angle.atom_id_2
_chem_comp_angle.atom_id_3
_chem_comp_angle.value_angle
_chem_comp_angle.value_angle_esd
OEZ   MN1     O1      CA1         105.554 10.000
OEZ   MN1     O5      CA1          75.687 10.000
OEZ   MN2     O1      CA1         109.886 10.000
OEZ   MN2     O1      MN1          94.844 10.000
OEZ   MN2     O2      CA1          98.737 10.000
OEZ   MN2     O3      MN1          94.816 10.000
OEZ   MN3     O2      CA1         107.954 10.000
OEZ   MN3     O2      MN2          99.750 10.000
OEZ   MN3     O3      MN1         119.609 10.000
OEZ   MN3     O3      MN2          95.330 10.000
OEZ   MN3     O5      CA1         100.314 10.000
OEZ   MN3     O5      MN1          84.109 10.000
OEZ   MN4     O4      MN3          96.358 10.000
OEZ   MN4     O5      MN1         164.713 10.000
OEZ   MN4     O5      MN3          81.360 10.000
OEZ   O2      CA1     O1           63.278 10.000
OEZ   O2      MN2     O1           86.939 10.000
OEZ   O3      MN1     O1           80.555 10.000
OEZ   O3      MN2     O1           84.878 10.000
OEZ   O3      MN2     O2           82.007 10.000
OEZ   O3      MN3     O2           78.532 10.000
OEZ   O4      MN3     O3          173.669 10.000
OEZ   O5      CA1     O1           84.615 10.000
OEZ   O5      CA1     O2           63.900 10.000
OEZ   O5      MN1     O1           83.338 10.000
OEZ   O5      MN1     O3           67.955 10.000
OEZ   O5      MN3     O2           87.790 10.000
OEZ   O5      MN3     O3           88.102 10.000
OEZ   O5      MN3     O4           91.578 10.000
OEZ   O5      MN4     O4           89.740 10.000
OEZ   O5      O6      MN1          94.891 10.000
OEZ   O6      MN1     O1           83.689 10.000
OEZ   O6      MN1     O3          111.204 10.000
OEZ   W1      MN4     O4           87.721 10.000
OEZ   W1      MN4     O5          162.356 10.000
OEZ   W1      MN4     O6          163.582 10.000
OEZ   W2      MN4     O4          162.934 10.000
OEZ   W2      MN4     O5           86.950 10.000
OEZ   W2      MN4     O6           76.804 10.000
OEZ   W2      MN4     W1           90.384 10.000
OEZ   W3      CA1     O1          136.325 10.000
OEZ   W3      CA1     O2          128.858 10.000
OEZ   W3      CA1     O5           71.482 10.000
OEZ   W4      CA1     O1          111.537 10.000
OEZ   W4      CA1     O2          142.173 10.000
OEZ   W4      CA1     O5          153.110 10.000
OEZ   W4      CA1     W3           82.354 10.000
#
